# Supplementary material for: Integration of Full-Size Graywater Membrane-Aerated Biological Reactor with Reverse Osmosis System for Space-Based Wastewater Treatment
Source: Membranes (Basel). 2024 May 30;14(6):127. doi: 10.3390/membranes14060127 (PMC11205946; doi:10.3390/membranes14060127)
Supplement: Supplementary file 1 [file membranes-14-00127-s001.zip]

Archive with 1 entries (1 files):
- membranes-3005380-supplementary.pdf
